# Supplementary material for: Variance Estimation for Logistic Regression in Case-cohort Studies
Source: J Epidemiol. 2024 Jan 5;34(1):38–40. doi: 10.2188/jea.JE20220251 (PMC10701255; doi:10.2188/jea.JE20220251)
Supplement: Supplementary file 1 [file je-34-038-s001.zip]

Archive with 1 entries (1 files):
- je-34-038-s001.r
