# Supplementary material for: Variance Estimation for Logistic Regression in Case-cohort Studies
Source: J Epidemiol. 2024 Jan 5;34(1):38–40. doi: 10.2188/jea.JE20220251 (PMC10701255; doi:10.2188/jea.JE20220251)
Supplement: Supplementary file 1 [file je-34-038-s001.zip › je-34-038-s001.r]

# "Variance estimation for logistic regression in case-cohort studies"
#  by Hisashi Noma

#  R example code for implementing the bootstrap inference of the logistic regression for case-cohort studies

# The "bootcc" package
# Github page: https://github.com/nomahi/bootcc

###

# Download the R package file from the following URL:
# https://github.com/nomahi/bootcc/raw/main/bootcc_1.1-1.tar.gz

# Then, install the package (tar.gz format) by R menu: "packages" -> "Install package(s) from local files...".

###

library("bootcc")				# load the "bootcc" package

data(exdata)

cases <- exdata$cases				# dataset of the case samples
subcohort <- exdata$subcohort		# dataset of the subcohort samples

cases$D <- 1						# outcome variable = 1 for the case samples
subcohort$D <- 0					# outcome variable = 0 for the subcohort samples

cc <- rbind(cases,subcohort)

g1 <- glm(D ~ z + x1 + x2 ,data=cc, family=binomial(link="logit"))
summary(g1)			# ordinary logistic regression; the SE estimate is biased.

help(bootcc)		# help file 

bootcc(D ~ z + x1 + x2, cases=cases, subcohort=subcohort)		# the bootstrap inference for logistic regression
